# Supplementary material for: Targeting Lysyl Oxidase-like 2: A Therapeutic Strategy for Idiopathic Pulmonary Fibrosis with a Novel Indolizine Derivative
Source: Pharmaceutics. 2026 Apr 30;18(5):554. doi: 10.3390/pharmaceutics18050554 (PMC13211120; doi:10.3390/pharmaceutics18050554)
Supplement: Supplementary file 1 [file pharmaceutics-18-00554-s001.zip]

Archive with 1 entries (1 files):
- pharmaceutics-4189881-supplementary.pdf
